# Supplementary material for: Connection between Variations of the Probability Distribution of the Recurrence Time and Phases of the Seismic Activity
Source: Entropy (Basel). 2023 Oct 12;25(10):1441. doi: 10.3390/e25101441 (PMC10606842; doi:10.3390/e25101441)
Supplement: Supplementary file 1 [file entropy-25-01441-s001.zip]

Archive with 1 entries (1 files):
- entropy-2626855-supplementary.pdf
